# Supplementary material for: Dibromidotris(dimethyl­amine)magnesium(II)
Source: Acta Crystallogr Sect E Struct Rep Online. 2009 Jul 8;65(Pt 8):m888. doi: 10.1107/S1600536809024702 (PMC2977434; doi:10.1107/S1600536809024702)
Supplement: Supplementary file 1 [file e-65-0m888-sup1.cif]

##############################################################################
###                                                                        ###
###        Electronic paper (Acta Crystallographica Section E)             ###
###                                                                        ###
##############################################################################
#                                                                            #
# This CIF contains the data in a paper accepted for publication in Acta     #
# Crystallographica Section E. It conforms to the requirements of Notes      #
# for Authors for Section E, and has been peer reviewed under the auspices   #
# of the IUCr Commission on Journals.                                        #
#                                                                            #
# Full details of the Crystallographic Information File format               #
# are given in the paper "The Crystallographic Information File (CIF):       #
# a New Standard Archive File for Crystallography" by S. R. Hall, F. H.      #
# Allen and I. D. Brown [Acta Cryst. (1991), A47, 655-685].                  #
#                                                                            #
# The current version of the core CIF dictionary is obtainable from          #
# ftp://ftp.iucr.org/pub/cif_core.dic. The current version number is 2.4.    #
#                                                                            #
# Software is freely available for graphical display of the structure(s) in  #
# this CIF.  For information consult the CIF home page http://www.iucr.org/  #
# cif/home.html                                                              #
#                                                                            #
# This file may be used for bona fide research purposes within the           #
# scientific community so long as proper attribution is given to the journal # 
# article from which it was obtained.                                        #
#                                                                            #
##############################################################################
                                             
data_I
_audit_creation_method     SHELXL-97
_chemical_name_systematic
;
Dibromidotris(dimethylamine)magnesium(II)
;
_chemical_name_common     ?
_chemical_formula_moiety     'C6 H21 Br2 Mg N3'
_chemical_formula_sum     'C6 H21 Br2 Mg N3'
_chemical_formula_iupac     '[Mg Br2 (C2 H7 N)3]'
_chemical_formula_weight     319.39
_chemical_melting_point     ?
_symmetry_cell_setting     hexagonal
_symmetry_space_group_name_H-M     'P 32 2 1'
_symmetry_space_group_name_Hall     'P 32 2"'
loop_
    _symmetry_equiv_pos_as_xyz
    'x, y, z'
    '-y, x-y, z+2/3'
    '-x+y, -x, z+1/3'
    'y, x, -z'
    '-x, -x+y, -z+2/3'
    'x-y, -y, -z+1/3'
_cell_length_a     9.0951(7)
_cell_length_b     9.0951(7)
_cell_length_c     14.4544(12)
_cell_angle_alpha     90.00
_cell_angle_beta     90.00
_cell_angle_gamma     120.00
_cell_volume     1035.49(14)
_cell_formula_units_Z     3
_cell_measurement_reflns_used     5127
_cell_measurement_theta_min     3.8
_cell_measurement_theta_max     25.6
_cell_measurement_temperature     173(2)
_exptl_crystal_description     block
_exptl_crystal_colour     colourless
_exptl_crystal_size_max     0.25
_exptl_crystal_size_mid     0.25
_exptl_crystal_size_min     0.23
_exptl_crystal_density_diffrn     1.537
_exptl_crystal_density_meas     ?
_exptl_crystal_density_method     'not measured'
_exptl_crystal_F_000     480
_exptl_absorpt_coefficient_mu     5.883
_exptl_absorpt_correction_type     multi-scan
_exptl_absorpt_process_details     '(MULABS; Spek, 2003; Blessing, 1995)'
_exptl_absorpt_correction_T_min     0.3210
_exptl_absorpt_correction_T_max     0.3448
_exptl_special_details
;
;
_diffrn_ambient_temperature     173(2)
_diffrn_radiation_type     MoK\a
_diffrn_radiation_wavelength     0.71073
_diffrn_radiation_source     'fine-focus sealed tube'
_diffrn_radiation_monochromator     graphite
_diffrn_measurement_device_type     'Stoe IPDSII two-circle'
_diffrn_measurement_method     \w
_diffrn_detector_area_resol_mean     ?
_diffrn_reflns_number     5279
_diffrn_reflns_av_R_equivalents     0.0366
_diffrn_reflns_av_sigmaI/netI     0.0253
_diffrn_reflns_theta_min     3.83
_diffrn_reflns_theta_max     25.61
_diffrn_reflns_theta_full     25.00
_diffrn_measured_fraction_theta_max     0.990
_diffrn_measured_fraction_theta_full     0.996
_diffrn_reflns_limit_h_min     -11
_diffrn_reflns_limit_h_max     8
_diffrn_reflns_limit_k_min     -7
_diffrn_reflns_limit_k_max     11
_diffrn_reflns_limit_l_min     -17
_diffrn_reflns_limit_l_max     17
_diffrn_standards_number     0
_diffrn_standards_interval_count     .
_diffrn_standards_interval_time     .
_diffrn_standards_decay_%     ?
_refine_special_details
;
Refinement of <i>F</i>^2^ against ALL reflections. The weighted <i>R</i>-factor
<i>wR</i> and goodness of fit <i>S</i> are based on <i>F</i>^2^, conventional
<i>R</i>-factors <i>R</i> are based on <i>F</i>, with <i>F</i> set to zero for
negative <i>F</i>^2^. The threshold expression of <i>F</i>^2^ >
\s(<i>F</i>^2^) is used only for calculating <i>R</i>-factors(gt) <i>etc</i>.
and is not relevant to the choice of reflections for refinement.
<i>R</i>-factors based on <i>F</i>^2^ are statistically about twice as large
as those based on <i>F</i>, and <i>R</i>- factors based on ALL data will be
even larger.
;
_reflns_number_total     1285
_reflns_number_gt     1223
_reflns_threshold_expression     I>2\s(I)
_refine_ls_structure_factor_coef     Fsqd
_refine_ls_matrix_type     full
_refine_ls_R_factor_all     0.0236
_refine_ls_R_factor_gt     0.0217
_refine_ls_wR_factor_gt     0.0481
_refine_ls_wR_factor_ref     0.0487
_refine_ls_goodness_of_fit_ref     0.963
_refine_ls_restrained_S_all     0.963
_refine_ls_number_reflns     1285
_refine_ls_number_parameters     61
_refine_ls_number_restraints     0
_refine_ls_hydrogen_treatment     constr
_refine_ls_weighting_scheme     calc
_refine_ls_weighting_details
         'calc w=1/[\s^2^(Fo^2^)+(0.0277P)^2^+0.2606P] where P=(Fo^2^+2Fc^2^)/3'
_atom_sites_solution_hydrogens     geom
_atom_sites_solution_primary     direct
_atom_sites_solution_secondary     difmap
_refine_ls_shift/su_max     0.001
_refine_ls_shift/su_mean     0.000
_refine_diff_density_max     0.245
_refine_diff_density_min     -0.335
_refine_ls_extinction_method     'SHELXL97 (Sheldrick, 2008)'
_refine_ls_extinction_coef     0.0106(8)
_refine_ls_extinction_expression
                                  'Fc^*^=kFc[1+0.001xFc^2^\l^3^/sin(2\q)]^-1/4^'
_refine_ls_abs_structure_details     'Flack (1983), 517 Friedel pairs'
_refine_ls_abs_structure_Flack     -0.012(17)
loop_
    _atom_type_symbol
    _atom_type_description
    _atom_type_scat_dispersion_real
    _atom_type_scat_dispersion_imag
    _atom_type_scat_source
    'C' 'C' 0.0033 0.0016
                         'International Tables Vol C Tables 4.2.6.8 and 6.1.1.4'
    'H' 'H' 0.0000 0.0000
                         'International Tables Vol C Tables 4.2.6.8 and 6.1.1.4'
    'Br' 'Br' -0.2901 2.4595
                         'International Tables Vol C Tables 4.2.6.8 and 6.1.1.4'
    'Mg' 'Mg' 0.0486 0.0363
                         'International Tables Vol C Tables 4.2.6.8 and 6.1.1.4'
    'N' 'N' 0.0061 0.0033
                         'International Tables Vol C Tables 4.2.6.8 and 6.1.1.4'
_computing_data_collection     'X-AREA (Stoe & Cie, 2001)'
_computing_cell_refinement     'X-AREA (Stoe & Cie, 2001)'
_computing_data_reduction     'X-AREA (Stoe & Cie, 2001)'
_computing_structure_solution     'SHELXS97 (Sheldrick, 2008)'
_computing_structure_refinement     'SHELXL97 (Sheldrick, 2008)'
_computing_molecular_graphics     'XP in SHELXTL-Plus (Sheldrick, 2008)'
_computing_publication_material     'SHELXL97 (Sheldrick, 2008)'
loop_
    _atom_site_type_symbol
    _atom_site_label
    _atom_site_fract_x
    _atom_site_fract_y
    _atom_site_fract_z
    _atom_site_U_iso_or_equiv
    _atom_site_adp_type
    _atom_site_calc_flag
    _atom_site_refinement_flags
    _atom_site_occupancy
    _atom_site_disorder_assembly
    _atom_site_disorder_group
    Br Br1 0.39287(4) 0.37977(4) 0.318621(17) 0.03405(12) Uani d . 1 . .
    Mg Mg1 0.41479(13) 0.41479(13) 0.5000 0.0231(3) Uani d S 1 . .
    N N1 0.4463(3) 0.1927(3) 0.50042(15) 0.0301(5) Uani d . 1 . .
    H H1 0.4887 0.1897 0.4423 0.036 Uiso calc R 1 . .
    C C1 0.5661(5) 0.1872(5) 0.5683(2) 0.0441(9) Uani d . 1 . .
    H H1A 0.6768 0.2910 0.5630 0.066 Uiso calc R 1 . .
    H H1B 0.5789 0.0883 0.5556 0.066 Uiso calc R 1 . .
    H H1C 0.5217 0.1787 0.6310 0.066 Uiso calc R 1 . .
    C C2 0.2791(5) 0.0368(4) 0.5070(3) 0.0474(9) Uani d . 1 . .
    H H2A 0.2012 0.0419 0.4620 0.071 Uiso calc R 1 . .
    H H2B 0.2334 0.0270 0.5695 0.071 Uiso calc R 1 . .
    H H2C 0.2916 -0.0621 0.4939 0.071 Uiso calc R 1 . .
    N N2 0.6685(6) 0.6265(6) 0.5188(3) 0.0293(12) Uani d P 0.50 . .
    H H2 0.7183 0.5896 0.5623 0.035 Uiso d PR 0.50 . .
    C C3 0.6750(5) 0.7809(4) 0.5616(2) 0.0444(8) Uani d . 1 . .
    H H3A 0.7933 0.8716 0.5684 0.067 Uiso d PR 0.50 A 1
    H H3B 0.6206 0.7508 0.6226 0.067 Uiso d PR 0.50 A 1
    H H3C 0.6143 0.8201 0.5218 0.067 Uiso d PR 0.50 A 1
    H H3D 0.7715 0.8920 0.5457 0.067 Uiso d PR 0.50 A 2
    H H3E 0.5785 0.7940 0.5803 0.067 Uiso d PR 0.50 A 2
    H H3F 0.7063 0.7309 0.6125 0.067 Uiso d PR 0.50 A 2
loop_
    _atom_site_aniso_label
    _atom_site_aniso_U_11
    _atom_site_aniso_U_22
    _atom_site_aniso_U_33
    _atom_site_aniso_U_12
    _atom_site_aniso_U_13
    _atom_site_aniso_U_23
    Br1 0.0453(2) 0.04152(19) 0.02015(14) 0.02533(16) 0.00289(12) -0.00057(12)
    Mg1 0.0233(5) 0.0233(5) 0.0200(5) 0.0096(6) 0.0012(2) -0.0012(2)
    N1 0.0368(15) 0.0336(14) 0.0232(12) 0.0199(12) 0.0007(12) -0.0026(11)
    C1 0.055(2) 0.057(2) 0.0385(17) 0.041(2) -0.0087(17) -0.0075(17)
    C2 0.048(2) 0.0276(17) 0.057(2) 0.0121(16) 0.0043(18) -0.0044(15)
    N2 0.027(2) 0.027(3) 0.028(3) 0.010(2) -0.0027(19) 0.005(2)
    C3 0.054(2) 0.0249(16) 0.0425(18) 0.0111(16) -0.0098(17) -0.0037(14)
_geom_special_details
;
All e.s.d.'s (except the e.s.d. in the dihedral angle between two l.s. planes)
are estimated using the full covariance matrix. The cell e.s.d.'s are taken
into account individually in the estimation of e.s.d.'s in distances, angles
and torsion angles; correlations between e.s.d.'s in cell parameters are only
used when they are defined by crystal symmetry. An approximate (isotropic)
treatment of cell e.s.d.'s is used for estimating e.s.d.'s involving l.s.
planes.
;
loop_
    _geom_bond_atom_site_label_1
    _geom_bond_atom_site_label_2
    _geom_bond_site_symmetry_2
    _geom_bond_distance
    _geom_bond_publ_flag
    Br1 Mg1 . 2.6365(4) ?
    Mg1 N2 . 2.159(5) ?
    Mg1 N2 4_556 2.159(5) ?
    Mg1 N1 . 2.177(3) ?
    Mg1 N1 4_556 2.177(3) ?
    Mg1 Br1 4_556 2.6365(4) ?
    N1 C2 . 1.475(4) ?
    N1 C1 . 1.486(4) ?
    N1 H1 . 0.9300 ?
    C1 H1A . 0.9800 ?
    C1 H1B . 0.9800 ?
    C1 H1C . 0.9800 ?
    C2 H2A . 0.9800 ?
    C2 H2B . 0.9800 ?
    C2 H2C . 0.9800 ?
    N2 N2 4_556 0.856(9) ?
    N2 C3 4_556 1.463(6) ?
    N2 C3 . 1.508(6) ?
    N2 H2 . 0.9300 ?
    C3 N2 4_556 1.463(6) ?
    C3 H3A . 0.9800 ?
    C3 H3B . 0.9800 ?
    C3 H3C . 0.9800 ?
    C3 H3D . 0.9788 ?
    C3 H3E . 0.9803 ?
    C3 H3F . 0.9780 ?
loop_
    _geom_angle_atom_site_label_1
    _geom_angle_atom_site_label_2
    _geom_angle_atom_site_label_3
    _geom_angle_site_symmetry_1
    _geom_angle_site_symmetry_3
    _geom_angle
    _geom_angle_publ_flag
    N2 Mg1 N2 . 4_556 22.9(2) ?
    N2 Mg1 N1 . . 104.45(16) ?
    N2 Mg1 N1 4_556 . 122.07(17) ?
    N2 Mg1 N1 . 4_556 122.07(17) ?
    N2 Mg1 N1 4_556 4_556 104.45(16) ?
    N1 Mg1 N1 . 4_556 133.08(16) ?
    N2 Mg1 Br1 . 4_556 88.69(13) ?
    N2 Mg1 Br1 4_556 4_556 102.44(14) ?
    N1 Mg1 Br1 . 4_556 89.66(6) ?
    N1 Mg1 Br1 4_556 4_556 85.86(6) ?
    N2 Mg1 Br1 . . 102.44(14) ?
    N2 Mg1 Br1 4_556 . 88.69(13) ?
    N1 Mg1 Br1 . . 85.86(6) ?
    N1 Mg1 Br1 4_556 . 89.66(6) ?
    Br1 Mg1 Br1 4_556 . 168.72(5) ?
    C2 N1 C1 . . 110.2(3) ?
    C2 N1 Mg1 . . 110.0(2) ?
    C1 N1 Mg1 . . 118.2(2) ?
    C2 N1 H1 . . 105.9 ?
    C1 N1 H1 . . 105.9 ?
    Mg1 N1 H1 . . 105.9 ?
    N1 C1 H1A . . 109.5 ?
    N1 C1 H1B . . 109.5 ?
    H1A C1 H1B . . 109.5 ?
    N1 C1 H1C . . 109.5 ?
    H1A C1 H1C . . 109.5 ?
    H1B C1 H1C . . 109.5 ?
    N1 C2 H2A . . 109.5 ?
    N1 C2 H2B . . 109.5 ?
    H2A C2 H2B . . 109.5 ?
    N1 C2 H2C . . 109.5 ?
    H2A C2 H2C . . 109.5 ?
    H2B C2 H2C . . 109.5 ?
    N2 N2 C3 4_556 4_556 76.2(6) ?
    N2 N2 C3 4_556 . 70.4(6) ?
    C3 N2 C3 4_556 . 110.5(4) ?
    N2 N2 Mg1 4_556 . 78.57(12) ?
    C3 N2 Mg1 4_556 . 116.3(3) ?
    C3 N2 Mg1 . . 114.1(3) ?
    N2 N2 H2 4_556 . 175.2 ?
    C3 N2 H2 4_556 . 104.6 ?
    C3 N2 H2 . . 105.1 ?
    Mg1 N2 H2 . . 105.0 ?
    N2 C3 H3A 4_556 . 119.2 ?
    N2 C3 H3A . . 109.9 ?
    N2 C3 H3B 4_556 . 125.9 ?
    N2 C3 H3B . . 109.2 ?
    H3A C3 H3B . . 109.5 ?
    N2 C3 H3C 4_556 . 76.1 ?
    N2 C3 H3C . . 109.3 ?
    H3A C3 H3C . . 109.5 ?
    H3B C3 H3C . . 109.5 ?
    N2 C3 H3D 4_556 . 109.6 ?
    N2 C3 H3D . . 117.5 ?
    H3B C3 H3D . . 124.5 ?
    H3C C3 H3D . . 82.1 ?
    N2 C3 H3E 4_556 . 109.2 ?
    N2 C3 H3E . . 127.2 ?
    H3A C3 H3E . . 122.9 ?
    H3B C3 H3E . . 55.2 ?
    H3C C3 H3E . . 54.3 ?
    H3D C3 H3E . . 109.5 ?
    N2 C3 H3F 4_556 . 109.2 ?
    N2 C3 H3F . . 76.2 ?
    H3A C3 H3F . . 82.1 ?
    H3B C3 H3F . . 54.4 ?
    H3C C3 H3F . . 163.4 ?
    H3D C3 H3F . . 109.7 ?
    H3E C3 H3F . . 109.6 ?
loop_
    _geom_torsion_atom_site_label_1
    _geom_torsion_atom_site_label_2
    _geom_torsion_atom_site_label_3
    _geom_torsion_atom_site_label_4
    _geom_torsion_site_symmetry_1
    _geom_torsion_site_symmetry_2
    _geom_torsion_site_symmetry_3
    _geom_torsion_site_symmetry_4
    _geom_torsion
    _geom_torsion_publ_flag
    N2 Mg1 N1 C2 . . . . 168.6(2) ?
    N2 Mg1 N1 C2 4_556 . . . -175.4(2) ?
    N1 Mg1 N1 C2 4_556 . . . -3.95(19) ?
    Br1 Mg1 N1 C2 4_556 . . . 80.0(2) ?
    Br1 Mg1 N1 C2 . . . . -89.6(2) ?
    N2 Mg1 N1 C1 . . . . 40.9(3) ?
    N2 Mg1 N1 C1 4_556 . . . 56.8(3) ?
    N1 Mg1 N1 C1 4_556 . . . -131.7(2) ?
    Br1 Mg1 N1 C1 4_556 . . . -47.7(2) ?
    Br1 Mg1 N1 C1 . . . . 142.7(2) ?
    N1 Mg1 N2 N2 . . . 4_556 143.2(7) ?
    N1 Mg1 N2 N2 4_556 . . 4_556 -43.2(8) ?
    Br1 Mg1 N2 N2 4_556 . . 4_556 -127.5(7) ?
    Br1 Mg1 N2 N2 . . . 4_556 54.3(8) ?
    N2 Mg1 N2 C3 4_556 . . 4_556 -68.2(7) ?
    N1 Mg1 N2 C3 . . . 4_556 75.0(3) ?
    N1 Mg1 N2 C3 4_556 . . 4_556 -111.4(3) ?
    Br1 Mg1 N2 C3 4_556 . . 4_556 164.3(3) ?
    Br1 Mg1 N2 C3 . . . 4_556 -13.9(4) ?
    N2 Mg1 N2 C3 4_556 . . . 62.2(7) ?
    N1 Mg1 N2 C3 . . . . -154.6(3) ?
    N1 Mg1 N2 C3 4_556 . . . 19.0(4) ?
    Br1 Mg1 N2 C3 4_556 . . . -65.3(3) ?
    Br1 Mg1 N2 C3 . . . . 116.5(3) ?
    C3 N2 C3 N2 4_556 . . 4_556 66.2(5) ?
    Mg1 N2 C3 N2 . . . 4_556 -67.0(4) ?
loop_
    _geom_hbond_atom_site_label_D
    _geom_hbond_atom_site_label_H
    _geom_hbond_atom_site_label_A
    _geom_hbond_site_symmetry_A
    _geom_hbond_distance_DH
    _geom_hbond_distance_HA
    _geom_hbond_distance_DA
    _geom_hbond_angle_DHA
    N1 H1 Br1 5_655 0.93 2.90 3.638(2) 137.2
    N2 H2 Br1 3_665 0.93 2.70 3.554(5) 153.3
data_global
_journal_date_recd_electronic     2009-06-24
_journal_date_accepted     2009-06-26
_journal_name_full     'Acta Crystallographica, Section E'
_journal_year     2009
_journal_volume     65
_journal_issue      8
_journal_page_first     m888
_journal_page_last     m888
_journal_paper_category     QM
_journal_coeditor_code     AT2830
_publ_contact_author
;
      Dr. Michael Bolte
      Institut f\"ur Anorganische Chemie
      J. W. Goethe-Universit\"at
      Max-von-Laue-Str. 7
      60438 Frankfurt/Main
      Germany
;
_publ_contact_author_email     bolte@chemie.uni-frankfurt.de
_publ_contact_author_fax     '49 69 798 29239'
_publ_contact_author_phone     '49 69 798 29136'
_publ_section_title
;
Dibromidotris(dimethylamine)magnesium(II)
;
loop_
    _publ_author_name
    _publ_author_address
    'Vitze, Hannes'
;     Institut f\"ur Anorganische Chemie
      J. W. Goethe-Universit\"at Frankfurt
      Max-von-Laue-Strasse 7
      60438 Frankfurt/Main
      Germany
;
    'Lerner, Hans-Wolfram'
;     Institut f\"ur Anorganische Chemie
      J. W. Goethe-Universit\"at Frankfurt
      Max-von-Laue-Strasse 7
      60438 Frankfurt/Main
      Germany
;
    'Bolte, Michael'
;     Institut f\"ur Anorganische Chemie
      J. W. Goethe-Universit\"at Frankfurt
      Max-von-Laue-Strasse 7
      60438 Frankfurt/Main
      Germany
;
