# Supplementary material for: Dibromidotris(dimethyl­amine)magnesium(II)
Source: Acta Crystallogr Sect E Struct Rep Online. 2009 Jul 8;65(Pt 8):m888. doi: 10.1107/S1600536809024702 (PMC2977434; doi:10.1107/S1600536809024702)
Supplement: Supplementary file 2 [file e-65-0m888-Isup2.hkl]

# 
# h,k,l, Fc-squared, Fo-squared, sigma(Fo-squared) and status flag 
# 
data_I
_shelx_title ' wa779 in   P3221 (No. 154)' 
_shelx_refln_list_code          4 
_shelx_F_calc_maximum      184.63 
_exptl_crystal_F_000       480.00 
_reflns_d_resolution_high  0.8223 
 
loop_ 
 _symmetry_equiv_pos_as_xyz 
 'x, y, z' 
 '-y, x-y, z+2/3' 
 '-x+y, -x, z+1/3' 
 'y, x, -z' 
 '-x, -x+y, -z+2/3' 
 'x-y, -y, -z+1/3' 
 
_cell_length_a     9.0951 
_cell_length_b     9.0951 
_cell_length_c    14.4544 
_cell_angle_alpha  90.000 
_cell_angle_beta   90.000 
_cell_angle_gamma 120.000 
 
_shelx_F_squared_multiplier     1.000 
 
loop_ 
 _refln_index_h 
 _refln_index_k 
 _refln_index_l 
 _refln_F_squared_calc 
 _refln_F_squared_meas 
 _refln_F_squared_sigma 
 _refln_observed_status 
   1   1   0    19727.03    19684.42    340.31 o 
  -1   2   0    22251.53    23769.26    626.73 o 
   0   2   0     3373.23     3236.22     52.40 o 
   1   2   0     7568.16     7454.77     76.97 o 
   2   2   0     9606.66     9616.91     76.95 o 
  -1   3   0     7692.11     7574.99    109.12 o 
   0   3   0    12559.46    12397.09     97.51 o 
   1   3   0    15423.47    15973.62    201.95 o 
   2   3   0     3935.40     3811.66     75.49 o 
   3   3   0     1126.78     1093.25     30.05 o 
  -2   4   0     9649.47     9771.62     78.34 o 
  -1   4   0    14814.81    14834.70     97.25 o 
   0   4   0      759.33      710.69     16.12 o 
   1   4   0     1606.18     1505.56     21.63 o 
   2   4   0     6859.04     6830.63    107.47 o 
   3   4   0     1763.66     1772.69     21.18 o 
   4   4   0     1666.00     1664.68     45.96 o 
  -2   5   0     3986.95     3983.29     32.20 o 
  -1   5   0     1738.70     1703.90     28.21 o 
   0   5   0    13720.46    14396.13    238.84 o 
   1   5   0      728.79      738.12     17.82 o 
   2   5   0      962.32      915.24     18.84 o 
   3   5   0     2242.25     2190.37     26.92 o 
   4   5   0      288.17      284.73     13.04 o 
   5   5   0      974.77      946.28     23.62 o 
  -3   6   0     1146.84     1150.85    103.05 o 
  -2   6   0     6792.29     6744.04    321.43 o 
  -1   6   0      619.23      674.77     26.27 o 
   0   6   0       29.47       38.66     12.84 o 
   1   6   0     3903.07     4020.75     65.96 o 
   2   6   0      428.95      402.66     14.66 o 
   3   6   0     1247.27     1180.22     29.03 o 
   4   6   0      229.55      216.23     16.77 o 
   5   6   0       25.11       13.06     15.17 o 
  -3   7   0     1787.59     1902.46     62.15 o 
  -2   7   0     1050.28     1132.99     25.99 o 
  -1   7   0     3941.27     4131.33     90.31 o 
   0   7   0      194.21      194.29     20.40 o 
   1   7   0      224.32      218.38     18.33 o 
   2   7   0     1394.79     1481.57     41.24 o 
   3   7   0      184.64      211.55     14.98 o 
  -4   8   0     1743.13     1933.12     96.01 o 
  -3   8   0     2289.05     2289.40     60.77 o 
  -2   8   0      403.16      403.12     18.55 o 
  -1   8   0      211.49      244.67     14.64 o 
   0   8   0     1316.96     1355.25     31.85 o 
   1   8   0      678.81      675.05     18.76 o 
   2   8   0      288.17      282.07     13.77 o 
  -4   9   0      230.17      247.59     21.90 o 
  -3   9   0     1230.28     1199.71     33.45 o 
  -2   9   0     1442.62     1457.60     39.68 o 
  -1   9   0      621.23      640.40     21.46 o 
   0   9   0       53.30       63.25     15.31 o 
   1   9   0      151.17      150.74     15.80 o 
  -4  10   0      292.83      259.20     19.58 o 
  -3  10   0      168.43      182.12     19.32 o 
  -2  10   0      292.97      289.19     16.76 o 
  -1  10   0      169.48      176.34     17.37 o 
   1   1   1      840.65      775.52     22.66 o 
  -3   2   1     4371.67     4100.25     34.99 o 
  -2   2   1      708.28      690.99     24.38 o 
  -1   2   1      985.97      896.60     23.94 o 
   0   2   1     3912.22     3838.18     42.15 o 
   1   2   1     6679.88     6431.63    121.00 o 
   2   2   1     2476.13     2349.99     27.87 o 
  -5   3   1      494.33      484.09     14.68 o 
  -4   3   1     1695.53     1664.03     43.02 o 
  -3   3   1     3434.94     3283.00     58.94 o 
  -2   3   1     4509.64     4408.80    145.30 o 
  -1   3   1     7014.96     7107.30     53.15 o 
   0   3   1      121.44      102.36     19.05 o 
   1   3   1     1968.56     1918.52     45.13 o 
   2   3   1     2029.60     1984.11     36.79 o 
   3   3   1      946.86      904.40     19.91 o 
  -7   4   1     1011.90      983.95     21.91 o 
  -6   4   1     1128.77     1093.56     28.10 o 
  -5   4   1     3834.97     3768.92     33.61 o 
  -4   4   1       25.40       25.47     11.01 o 
  -3   4   1     1512.89     1545.96     33.36 o 
  -2   4   1     2711.43     2714.29     94.38 o 
  -1   4   1     1921.81     1887.69     34.75 o 
   0   4   1     4941.30     4974.62     74.31 o 
   1   4   1      879.45      848.11     25.01 o 
   2   4   1      769.33      765.73     17.75 o 
   3   4   1      730.01      735.41     31.64 o 
   4   4   1      643.95      667.21     18.35 o 
  -9   5   1      572.61      541.21     15.51 o 
  -8   5   1      121.10      121.94     14.10 o 
  -7   5   1     1225.49     1211.25     19.47 o 
  -6   5   1      375.13      411.22     15.37 o 
  -5   5   1      566.35      551.39     17.27 o 
  -4   5   1     3691.13     3650.53    112.69 o 
  -3   5   1      489.07      500.64     20.44 o 
  -2   5   1     2023.60     2077.46     34.59 o 
  -1   5   1      851.64      875.40     23.31 o 
   0   5   1       43.13       58.75     11.75 o 
   1   5   1     2388.37     2470.77     29.91 o 
   2   5   1      924.91      898.71     19.28 o 
   3   5   1      377.30      352.23     16.90 o 
   4   5   1      157.92      138.06     11.77 o 
   5   5   1      218.24      215.38     15.49 o 
 -11   6   1      131.94      155.15     19.64 o 
 -10   6   1      125.47      129.76     14.51 o 
  -9   6   1      278.55      248.07     16.07 o 
  -8   6   1      553.23      525.44     24.73 o 
  -7   6   1      302.44      287.98     14.06 o 
  -6   6   1     1257.00     1345.01     39.47 o 
  -5   6   1      389.72      431.93     21.28 o 
  -4   6   1     1010.90     1048.59     28.95 o 
  -3   6   1      959.15      931.88     48.36 o 
  -2   6   1      876.65      915.75     26.13 o 
  -1   6   1     2286.78     2457.84     55.18 o 
   0   6   1      200.54      204.58     12.91 o 
   1   6   1      202.61      211.22     15.22 o 
   2   6   1      579.70      586.41     18.41 o 
   3   6   1      472.45      500.67     20.85 o 
   4   6   1      247.79      231.99     13.65 o 
   5   6   1       65.54       75.79     24.53 o 
 -10   7   1      378.31      402.30     16.24 o 
  -9   7   1      134.34      132.23     12.83 o 
  -8   7   1      418.66      425.50     14.05 o 
  -7   7   1      446.12      442.46     16.52 o 
  -6   7   1      218.32      226.46     21.81 o 
  -5   7   1     1285.31     1314.08     25.68 o 
  -4   7   1      987.19      983.14     35.17 o 
  -3   7   1      689.02      691.92     52.54 o 
  -2   7   1      956.24      985.88     34.59 o 
  -1   7   1      147.03      141.80     15.13 o 
   0   7   1      640.34      673.71     17.90 o 
   1   7   1      972.97      979.77     33.62 o 
   2   7   1      308.95      278.13     13.30 o 
   3   7   1      150.60      158.59     23.31 o 
 -10   8   1       12.27        8.86     12.14 o 
  -9   8   1      398.49      374.45     19.06 o 
  -8   8   1      360.49      351.40     16.56 o 
  -7   8   1      425.99      472.22     19.33 o 
  -6   8   1      560.50      555.36     21.98 o 
  -5   8   1      155.48      130.27     19.26 o 
  -4   8   1      650.65      654.65     31.60 o 
  -3   8   1      458.96      477.25     22.23 o 
  -2   8   1      586.59      619.87     22.57 o 
  -1   8   1      935.19      916.57     27.53 o 
   0   8   1      226.34      220.34     16.49 o 
   1   8   1      186.14      168.37     14.34 o 
   2   8   1      196.32      188.47     15.34 o 
  -9   9   1        4.23        1.30     17.23 o 
  -8   9   1      364.29      361.97     18.46 o 
  -7   9   1      165.60      192.27     17.68 o 
  -6   9   1      320.71      279.81     29.26 o 
  -5   9   1      599.01      621.23     27.65 o 
  -4   9   1      172.60      184.88     23.51 o 
  -3   9   1      383.43      363.54     18.33 o 
  -2   9   1      345.68      358.99     17.42 o 
  -1   9   1      217.81      222.73     18.57 o 
   0   9   1      236.77      228.70     16.65 o 
   1   9   1      110.39      120.76     23.27 o 
  -9  10   1       24.90       33.27     24.77 o 
  -8  10   1       17.94       25.89     16.64 o 
  -7  10   1      335.06      313.84     21.66 o 
  -6  10   1      133.78      156.59     20.06 o 
  -5  10   1      228.64      196.92     23.58 o 
  -4  10   1      243.81      249.93     30.92 o 
  -3  10   1      170.33      158.81     18.51 o 
  -2  10   1      181.80      195.38     16.16 o 
  -1  10   1      118.56      106.03     32.15 o 
  -6  11   1      111.28      110.54     32.69 o 
  -1   1   2       11.16       13.29      8.53 o 
   0   1   2     2580.40     2423.87     32.49 o 
   1   1   2     2773.14     2585.92     39.19 o 
  -3   2   2     1501.69     1439.14     22.68 o 
  -2   2   2    14897.04    14590.62    206.43 o 
  -1   2   2     2459.66     2327.60     49.86 o 
   0   2   2     2560.51     2471.74     29.56 o 
   1   2   2     5389.55     5223.18     73.26 o 
   2   2   2      317.99      320.21     17.83 o 
  -5   3   2     2625.07     2608.68     31.34 o 
  -4   3   2     1864.65     1765.76     24.29 o 
  -3   3   2        2.66        6.34     13.00 o 
  -2   3   2     1377.01     1307.57     27.06 o 
  -1   3   2     5052.60     5055.22     44.57 o 
   0   3   2     1548.97     1559.40     22.72 o 
   1   3   2     1738.78     1727.81     32.31 o 
   2   3   2      357.94      326.24     16.54 o 
   3   3   2     2003.07     2051.35     46.90 o 
  -7   4   2     1144.46     1113.63     28.20 o 
  -6   4   2      708.65      703.87     17.17 o 
  -5   4   2      341.86      331.01     15.11 o 
  -4   4   2     1152.82     1030.45     19.56 o 
  -3   4   2     1649.23     1589.23     57.98 o 
  -2   4   2      289.15      279.51     19.67 o 
  -1   4   2     1868.63     1930.55     26.04 o 
   0   4   2      848.19      921.98     29.44 o 
   1   4   2      707.54      696.95     21.17 o 
   2   4   2      909.10      850.66     23.71 o 
   3   4   2       43.35       43.10     12.81 o 
   4   4   2      873.12      848.69     24.95 o 
  -9   5   2      284.00      287.27     12.87 o 
  -8   5   2      205.97      215.63     15.44 o 
  -7   5   2      305.08      287.54     12.68 o 
  -6   5   2     1200.15     1208.70     18.35 o 
  -5   5   2     1684.67     1698.06     25.50 o 
  -4   5   2      413.43      420.70     24.82 o 
  -3   5   2     2619.40     2663.45     89.34 o 
  -2   5   2      436.40      445.10     16.65 o 
  -1   5   2     1085.54     1086.77     21.57 o 
   0   5   2     2174.56     2241.19     27.80 o 
   1   5   2       54.92       60.83     13.67 o 
   2   5   2     1710.38     1717.95     25.28 o 
   3   5   2      306.91      295.57     15.33 o 
   4   5   2      119.49      145.68     13.60 o 
   5   5   2      561.14      539.62     24.97 o 
 -10   6   2      114.04      130.88     14.12 o 
  -9   6   2      425.20      427.44     19.51 o 
  -8   6   2      573.23      609.08     17.83 o 
  -7   6   2      376.47      388.80     14.45 o 
  -6   6   2       26.23       24.44     14.23 o 
  -5   6   2     1287.45     1336.90     41.85 o 
  -4   6   2      590.17      604.40     24.91 o 
  -3   6   2     1896.54     2073.65     40.08 o 
  -2   6   2     1028.25     1048.67     20.16 o 
  -1   6   2       36.26       48.54     15.75 o 
   0   6   2     2547.25     2475.87     36.40 o 
   1   6   2      257.62      260.90     13.69 o 
   2   6   2      206.94      215.96     13.88 o 
   3   6   2      657.11      644.36     15.37 o 
   4   6   2       15.67       41.36     13.74 o 
 -10   7   2      137.71      164.18     16.22 o 
  -9   7   2       79.23       94.70     12.46 o 
  -8   7   2       75.88      101.24     15.02 o 
  -7   7   2     1864.84     1999.92     32.95 o 
  -6   7   2      371.82      365.87     16.56 o 
  -5   7   2      292.99      295.79     23.84 o 
  -4   7   2     1185.91     1163.85     22.28 o 
  -3   7   2       10.38       10.82     19.04 o 
  -2   7   2     1590.90     1634.58     32.74 o 
  -1   7   2      332.74      360.18     18.87 o 
   0   7   2      414.03      437.36     17.73 o 
   1   7   2      509.06      514.91     21.92 o 
   2   7   2       45.87       67.35     14.74 o 
   3   7   2      185.69      164.30     14.44 o 
 -10   8   2      155.68      164.52     15.51 o 
  -9   8   2      437.48      461.85     15.80 o 
  -8   8   2       15.46       15.66     15.31 o 
  -7   8   2      103.32       91.58     17.54 o 
  -6   8   2      557.05      579.70     18.68 o 
  -5   8   2      130.75      138.15     25.59 o 
  -4   8   2      902.48      961.81     31.35 o 
  -3   8   2      295.00      314.77     16.21 o 
  -2   8   2      238.63      240.95     16.42 o 
  -1   8   2      520.70      558.46     17.47 o 
   0   8   2      310.22      323.85     15.34 o 
   1   8   2      466.24      465.47     21.04 o 
   2   8   2      135.99      165.13     22.44 o 
  -9   9   2       74.58       70.06     16.95 o 
  -8   9   2      402.91      411.71     20.27 o 
  -7   9   2       54.88       56.50     13.90 o 
  -6   9   2      523.19      540.31     24.25 o 
  -5   9   2      261.38      250.59     15.70 o 
  -4   9   2      108.16       93.52     16.80 o 
  -3   9   2      579.57      544.78     22.14 o 
  -2   9   2       38.94       58.08     14.25 o 
  -1   9   2      467.57      513.63     18.15 o 
   0   9   2      267.06      275.90     16.88 o 
  -8  10   2      186.52      194.87     21.26 o 
  -7  10   2      101.19      108.38     15.12 o 
  -6  10   2      139.21      159.12     16.66 o 
  -5  10   2      541.34      487.33     25.32 o 
  -4  10   2       10.47        7.74     24.19 o 
  -3  10   2      195.49      232.29     20.83 o 
  -2  10   2      128.39      134.93     17.56 o 
   0   0   3     1371.63     1460.41     56.91 o 
  -1   1   3     1657.89     1570.04     35.43 o 
   0   1   3       38.29       45.04      9.51 o 
   1   1   3    24604.63    25209.39    192.14 o 
  -3   2   3     1586.33     1526.80     28.62 o 
  -2   2   3     9006.66     8883.51     94.98 o 
  -1   2   3    22918.11    23064.85    158.09 o 
   0   2   3     2068.45     2043.80     26.18 o 
   1   2   3     1423.07     1403.65     23.80 o 
   2   2   3     4489.64     4367.13     68.50 o 
  -5   3   3     3265.87     3197.52     43.61 o 
  -4   3   3     2260.42     2205.84     28.29 o 
  -3   3   3     4886.88     4633.10    164.98 o 
  -2   3   3     1614.18     1646.72     25.46 o 
  -1   3   3     1162.49     1113.31     22.82 o 
   0   3   3     8110.19     8101.32     75.44 o 
   1   3   3     4523.11     4572.67     33.27 o 
   2   3   3     2001.66     1934.13     22.35 o 
   3   3   3      385.40      393.41     13.37 o 
  -7   4   3     1341.28     1305.62     44.17 o 
  -6   4   3     3949.95     3926.74     79.43 o 
  -5   4   3     1639.29     1609.57     33.29 o 
  -4   4   3     2549.59     2535.46     84.12 o 
  -3   4   3     2616.83     2610.93     32.42 o 
  -2   4   3     4517.97     4533.78     88.09 o 
  -1   4   3     4492.43     4592.10     56.70 o 
   0   4   3     1710.05     1722.36     30.37 o 
   1   4   3     1570.84     1492.23     26.46 o 
   2   4   3     3453.04     3378.97     32.91 o 
   3   4   3     1616.33     1574.21     31.33 o 
   4   4   3      292.14      294.10     12.60 o 
  -9   5   3      565.14      579.65     28.92 o 
  -8   5   3     1582.16     1618.73     33.36 o 
  -7   5   3       84.50       99.95     15.48 o 
  -6   5   3      308.41      330.65     16.10 o 
  -5   5   3     4066.41     3993.25     54.47 o 
  -4   5   3     1606.72     1596.36     59.28 o 
  -3   5   3     3288.17     3246.66     48.27 o 
  -2   5   3     2032.14     2084.98     73.93 o 
  -1   5   3     1405.33     1419.94     29.04 o 
   0   5   3     3488.58     3484.03     62.17 o 
   1   5   3      345.58      347.40     14.74 o 
   2   5   3      446.97      426.66     15.02 o 
   3   5   3     1340.45     1309.65     29.17 o 
   4   5   3      568.44      545.83     15.87 o 
   5   5   3      497.40      475.73     19.76 o 
 -10   6   3      494.75      459.36     14.84 o 
  -9   6   3      304.89      286.03     18.16 o 
  -8   6   3       87.71       91.82     17.12 o 
  -7   6   3     3227.33     3367.64     41.79 o 
  -6   6   3       49.54       41.72     14.78 o 
  -5   6   3      451.03      458.63     17.79 o 
  -4   6   3     4119.71     4169.10    209.07 o 
  -3   6   3      331.84      358.61     13.71 o 
  -2   6   3     3501.07     3692.07     71.66 o 
  -1   6   3      395.04      423.46     18.98 o 
   0   6   3      364.69      346.54     16.68 o 
   1   6   3     2972.37     3050.18     45.24 o 
   2   6   3       77.70       82.64     14.40 o 
   3   6   3      167.54      211.50     15.52 o 
   4   6   3      235.43      220.35     13.00 o 
 -10   7   3       33.14       28.65     16.89 o 
  -9   7   3      625.75      669.82     16.41 o 
  -8   7   3      216.01      245.33     16.19 o 
  -7   7   3       80.57       85.47     14.64 o 
  -6   7   3     3208.91     3318.60    102.76 o 
  -5   7   3       59.64      102.09     36.41 o 
  -4   7   3     1372.78     1382.32     31.03 o 
  -3   7   3     1548.09     1599.12     31.01 o 
  -2   7   3      353.14      375.28     18.91 o 
  -1   7   3     2990.39     3246.48     35.56 o 
   0   7   3       41.87       37.88     14.90 o 
   1   7   3      133.26      167.06     14.35 o 
   2   7   3      793.84      828.72     19.03 o 
   3   7   3      185.61      180.13     13.95 o 
 -10   8   3      271.69      306.69     20.01 o 
  -9   8   3       10.73        5.67     13.61 o 
  -8   8   3     1057.25     1080.63     26.94 o 
  -7   8   3      229.17      251.74     16.84 o 
  -6   8   3       98.62      128.72     26.94 o 
  -5   8   3     1431.40     1594.93     56.32 o 
  -4   8   3      207.08      221.28     18.01 o 
  -3   8   3     1365.38     1431.09     54.27 o 
  -2   8   3      139.79      136.44     39.21 o 
  -1   8   3      143.85      159.51     16.11 o 
   0   8   3     1539.06     1534.21     60.15 o 
   1   8   3       92.70      101.56     22.96 o 
   2   8   3       93.04       77.29     11.96 o 
  -9   9   3      240.11      242.82     16.42 o 
  -8   9   3       42.36       24.38     12.81 o 
  -7   9   3      615.49      580.63     17.91 o 
  -6   9   3      281.29      285.67     21.14 o 
  -5   9   3      578.18      575.75     42.45 o 
  -4   9   3      632.16      638.39     23.36 o 
  -3   9   3      181.24      187.69     34.44 o 
  -2   9   3      700.82      709.66     28.77 o 
  -1   9   3      144.16      135.99     25.94 o 
   0   9   3       54.42       59.73     14.46 o 
  -8  10   3      296.36      304.94     20.76 o 
  -7  10   3       42.12       52.27     13.87 o 
  -6  10   3      451.49      446.87     18.10 o 
  -5  10   3      558.85      549.64     24.13 o 
  -4  10   3      192.61      237.25     53.17 o 
  -3  10   3      204.84      186.73     24.95 o 
  -2  10   3       90.70       84.99     19.86 o 
  -1   1   4        4.27       25.82     12.86 o 
   0   1   4      473.43      480.55     14.74 o 
   1   1   4      228.56      222.26     11.82 o 
  -3   2   4      227.93      230.40     13.87 o 
  -2   2   4       18.06       21.70     12.31 o 
  -1   2   4      204.36      198.30     15.92 o 
   0   2   4       48.89       57.16     12.65 o 
   1   2   4      166.80      217.39     12.67 o 
   2   2   4     1133.60     1161.13     20.91 o 
  -5   3   4       29.20       48.25     11.91 o 
  -4   3   4     1118.18     1064.95     22.23 o 
  -3   3   4      323.07      307.65     14.61 o 
  -2   3   4      164.35      171.42     15.12 o 
  -1   3   4       85.04      119.66     17.82 o 
   0   3   4       60.42       69.88     12.31 o 
   1   3   4      214.55      217.95     12.84 o 
   2   3   4      418.65      392.49     15.34 o 
   3   3   4      235.70      234.15     12.08 o 
  -7   4   4      172.12      182.44     15.64 o 
  -6   4   4      386.79      382.30     20.16 o 
  -5   4   4      140.42      170.23     15.15 o 
  -4   4   4        0.08        7.83     12.77 o 
  -3   4   4     1178.37     1224.62     23.95 o 
  -2   4   4     1047.31     1100.39     21.27 o 
  -1   4   4      296.06      314.36     18.60 o 
   0   4   4      290.18      317.26     12.02 o 
   1   4   4      150.63      157.71     14.20 o 
   2   4   4      267.26      272.20     15.95 o 
   3   4   4      203.58      204.69     18.11 o 
   4   4   4      511.26      509.92     14.85 o 
  -9   5   4       19.49       19.83     14.13 o 
  -8   5   4      431.79      452.54     17.30 o 
  -7   5   4      131.07      131.92     17.54 o 
  -6   5   4       28.74       40.81     12.15 o 
  -5   5   4     1137.34     1146.39     23.52 o 
  -4   5   4       82.99      101.31     13.19 o 
  -3   5   4       27.05       24.29     13.76 o 
  -2   5   4      553.72      526.16     20.04 o 
  -1   5   4       84.85       86.71     17.13 o 
   0   5   4     1599.14     1602.57     34.88 o 
   1   5   4      108.73       87.75     14.10 o 
   2   5   4      326.76      311.52     14.30 o 
   3   5   4      363.25      346.85     16.64 o 
   4   5   4       68.36       93.92     12.45 o 
   5   5   4      230.37      214.30     18.52 o 
 -10   6   4       80.34       94.40     15.91 o 
  -9   6   4      245.21      251.45     18.94 o 
  -8   6   4      131.01      131.50     14.99 o 
  -7   6   4      542.27      567.89     15.45 o 
  -6   6   4        1.42        9.20     14.64 o 
  -5   6   4       20.40       31.99     18.53 o 
  -4   6   4      426.36      405.97     15.61 o 
  -3   6   4      249.71      249.11     29.10 o 
  -2   6   4      197.14      210.33     14.88 o 
  -1   6   4      145.04      159.51     21.92 o 
   0   6   4      404.51      404.24     15.02 o 
   1   6   4      309.53      333.36     16.16 o 
   2   6   4       23.01       20.09     15.32 o 
   3   6   4      461.78      457.28     16.72 o 
   4   6   4       39.31       45.49     15.90 o 
 -10   7   4      139.02      133.96     14.45 o 
  -9   7   4      255.95      258.96     13.76 o 
  -8   7   4       64.08       73.04     20.32 o 
  -7   7   4      503.61      516.26     15.59 o 
  -6   7   4      602.78      624.15     18.74 o 
  -5   7   4       85.45       85.07     14.33 o 
  -4   7   4      203.03      209.24     14.31 o 
  -3   7   4      218.40      216.91     13.52 o 
  -2   7   4      244.19      255.45     14.41 o 
  -1   7   4      352.07      361.79     26.45 o 
   0   7   4        8.43       10.61     17.07 o 
   1   7   4       26.05       36.76     13.94 o 
   2   7   4      169.83      172.67     13.75 o 
   3   7   4       19.65       27.74     15.06 o 
 -10   8   4       78.27       96.68     17.31 o 
  -9   8   4      380.53      371.92     18.79 o 
  -8   8   4      387.02      408.44     16.56 o 
  -7   8   4       61.31       78.83     13.61 o 
  -6   8   4      126.71      135.50     15.35 o 
  -5   8   4      398.78      375.37     18.19 o 
  -4   8   4      544.77      535.48     18.25 o 
  -3   8   4      314.98      328.13     18.54 o 
  -2   8   4       29.23       31.05     22.78 o 
  -1   8   4       71.88       86.29     19.51 o 
   0   8   4      305.45      318.90     16.86 o 
   1   8   4       74.27      106.89     18.03 o 
   2   8   4       87.81       75.50     17.84 o 
  -9   9   4        4.96       27.66     14.61 o 
  -8   9   4      414.26      392.02     17.67 o 
  -7   9   4      206.67      195.04     12.50 o 
  -6   9   4      224.06      211.30     17.20 o 
  -5   9   4       31.60       68.20     24.21 o 
  -4   9   4       76.93       93.61     17.21 o 
  -3   9   4      516.49      520.52     30.35 o 
  -2   9   4      131.63      160.58     21.33 o 
  -1   9   4       68.03       90.97     17.28 o 
   0   9   4        5.50       36.39     15.04 o 
  -8  10   4       83.22       85.81     12.79 o 
  -7  10   4      183.17      165.44     12.57 o 
  -6  10   4       71.92       68.06     17.27 o 
  -5  10   4      228.16      219.56     16.15 o 
  -4  10   4       29.34       53.16     20.14 o 
  -3  10   4       15.28       33.18     20.41 o 
  -2  10   4       97.68       97.52     22.19 o 
  -1   1   5     1217.11     1176.55     20.93 o 
   0   1   5    34088.18    34755.36    449.54 o 
   1   1   5     1713.17     1638.55     20.34 o 
  -3   2   5     5008.29     4809.80     46.41 o 
  -2   2   5    10530.51    10295.26     99.25 o 
  -1   2   5     1796.02     1765.37     24.14 o 
   0   2   5     3832.10     3722.25     37.72 o 
   1   2   5     5268.72     5044.35     34.18 o 
   2   2   5     3965.60     3861.60     28.13 o 
  -5   3   5     5395.63     5256.58    108.29 o 
  -4   3   5     4815.42     4684.84     53.17 o 
  -3   3   5     1649.63     1642.92     25.36 o 
  -2   3   5     5031.24     4897.28     69.18 o 
  -1   3   5     5754.39     5575.53     63.15 o 
   0   3   5     5698.43     5451.80     96.64 o 
   1   3   5     3533.01     3416.32     96.92 o 
   2   3   5     2087.28     2092.08     23.49 o 
   3   3   5     2050.48     2053.14     35.81 o 
  -7   4   5     1706.55     1717.68     33.34 o 
  -6   4   5      563.75      569.37     19.62 o 
  -5   4   5      561.92      560.18     22.75 o 
  -4   4   5    11902.42    12379.38    130.63 o 
  -3   4   5     5002.06     4922.69     80.30 o 
  -2   4   5     3928.74     3821.07    112.83 o 
  -1   4   5     3419.30     3352.67     60.58 o 
   0   4   5     2368.62     2285.90     70.92 o 
   1   4   5     9273.27     9345.50     61.98 o 
   2   4   5     1447.73     1474.11     32.12 o 
   3   4   5      836.76      823.38     32.37 o 
   4   4   5     1168.67     1150.85     16.12 o 
  -9   5   5      230.30      219.10     17.67 o 
  -8   5   5      849.95      887.14     20.36 o 
  -7   5   5     1042.20     1073.04     19.47 o 
  -6   5   5     4994.04     5131.51     32.40 o 
  -5   5   5      450.81      442.32     17.58 o 
  -4   5   5      485.44      508.14     19.40 o 
  -3   5   5     5186.18     4953.46    102.09 o 
  -2   5   5     2042.32     2116.42     26.63 o 
  -1   5   5     9007.12     9077.30    173.73 o 
   0   5   5      130.76      101.60     12.52 o 
   1   5   5      336.38      330.37     16.51 o 
   2   5   5     2987.01     3032.45     25.60 o 
   3   5   5      202.66      196.70     15.98 o 
   4   5   5     1036.59     1066.84     29.02 o 
   5   5   5      173.17      194.47     15.84 o 
 -10   6   5      567.54      585.09     16.88 o 
  -9   6   5      452.35      443.52     14.59 o 
  -8   6   5     1847.71     1965.55     31.52 o 
  -7   6   5      240.54      257.65     13.19 o 
  -6   6   5      297.21      306.67     27.85 o 
  -5   6   5     4851.31     4929.02    106.76 o 
  -4   6   5      649.51      641.06     18.49 o 
  -3   6   5     2119.05     2172.42     30.91 o 
  -2   6   5     1452.71     1552.20     21.44 o 
  -1   6   5      383.80      376.98     17.24 o 
   0   6   5     2877.54     2826.76     54.70 o 
   1   6   5      221.60      236.04     13.51 o 
   2   6   5      756.01      773.48     18.25 o 
   3   6   5      781.80      774.66     17.73 o 
   4   6   5        6.85       16.66     13.78 o 
 -10   7   5      266.47      276.60     13.33 o 
  -9   7   5      260.55      282.30     15.51 o 
  -8   7   5      557.52      590.47     18.32 o 
  -7   7   5     1464.15     1578.39     22.23 o 
  -6   7   5      289.56      297.71     17.41 o 
  -5   7   5     1075.02     1154.89     32.34 o 
  -4   7   5     1768.35     1877.93     31.97 o 
  -3   7   5      918.64      950.13     18.25 o 
  -2   7   5     3098.81     3339.38     38.82 o 
  -1   7   5      181.04      166.41     17.67 o 
   0   7   5      309.31      300.25     16.55 o 
   1   7   5     1324.39     1328.57     28.04 o 
   2   7   5      132.65      148.54     14.30 o 
   3   7   5      580.78      534.78     16.77 o 
 -10   8   5      315.04      286.52     25.55 o 
  -9   8   5      638.01      648.56     18.89 o 
  -8   8   5       34.74       47.95     16.62 o 
  -7   8   5      528.33      517.04     16.74 o 
  -6   8   5     1898.56     1947.21     52.48 o 
  -5   8   5      899.53      898.66     27.33 o 
  -4   8   5     1090.76     1157.58     37.42 o 
  -3   8   5      160.38      206.33     20.46 o 
  -2   8   5      714.52      743.77     20.80 o 
  -1   8   5     1298.87     1315.78     25.66 o 
   0   8   5      326.49      321.34     18.66 o 
   1   8   5      304.63      283.25     26.74 o 
   2   8   5      199.93      216.11     36.83 o 
  -9   9   5      560.17      541.95     15.84 o 
  -8   9   5      635.43      635.20     21.11 o 
  -7   9   5      278.02      265.07     35.70 o 
  -6   9   5      378.51      375.44     15.54 o 
  -5   9   5      250.42      265.64     41.52 o 
  -4   9   5     1007.13      979.25     34.41 o 
  -3   9   5      868.96      907.10     57.11 o 
  -2   9   5      119.22      122.47     17.55 o 
  -1   9   5      310.62      347.71     20.71 o 
   0   9   5      125.17      138.96     28.37 o 
  -7  10   5      298.93      266.21     25.10 o 
  -6  10   5      554.86      506.37     38.20 o 
  -5  10   5      190.95      178.33     16.60 o 
  -4  10   5        6.39        1.27     13.68 o 
  -3  10   5      591.48      595.24     26.63 o 
  -2  10   5      220.93      344.66     35.26 o 
   0   0   6    28731.21    30077.54    851.14 o 
  -1   1   6      504.59      511.86     13.98 o 
   0   1   6      637.25      660.86     17.77 o 
   1   1   6    13797.14    13652.08     93.20 o 
  -3   2   6     3564.49     3393.73     31.73 o 
  -2   2   6     2144.01     2087.31     32.80 o 
  -1   2   6    14536.47    14894.13    282.27 o 
   0   2   6     5055.82     4907.35     57.59 o 
   1   2   6     2095.97     2040.42     20.25 o 
   2   2   6     3665.52     3470.31     36.86 o 
  -5   3   6     2492.21     2491.88     25.69 o 
  -4   3   6     7893.40     7726.01     68.63 o 
  -3   3   6     6722.41     6777.35    112.48 o 
  -2   3   6     3619.86     3572.12     44.22 o 
  -1   3   6     2267.49     2228.48     64.04 o 
   0   3   6     6698.00     6505.10     36.72 o 
   1   3   6     7619.98     7780.02    103.04 o 
   2   3   6     2452.39     2424.40     24.86 o 
   3   3   6     1597.03     1556.38     18.65 o 
  -7   4   6      851.52      893.48     27.74 o 
  -6   4   6     3916.78     3972.03     47.90 o 
  -5   4   6      283.55      279.42     16.09 o 
  -4   4   6      411.46      423.81     17.00 o 
  -3   4   6     8067.57     8016.71     96.35 o 
  -2   4   6     3569.90     3550.01     73.00 o 
  -1   4   6     7749.95     7841.84     62.13 o 
   0   4   6       29.18       47.10     11.75 o 
   1   4   6      796.51      816.92     17.88 o 
   2   4   6     4129.92     4096.19     27.99 o 
   3   4   6     1040.40     1030.11     16.11 o 
   4   4   6     1255.27     1213.50     30.36 o 
  -9   5   6       24.63       36.33     14.21 o 
  -8   5   6     1370.05     1369.44     28.07 o 
  -7   5   6      465.80      453.56     14.21 o 
  -6   5   6     1087.46     1099.66     17.47 o 
  -5   5   6     6309.44     6246.38     39.17 o 
  -4   5   6      303.51      300.68     16.33 o 
  -3   5   6     2456.20     2521.32     76.22 o 
  -2   5   6     2361.22     2358.88     47.91 o 
  -1   5   6      892.59      922.62     35.92 o 
   0   5   6     6363.47     6416.94    113.12 o 
   1   5   6      297.51      291.08     15.40 o 
   2   5   6      276.17      293.05     15.48 o 
   3   5   6     1033.72     1016.15     18.46 o 
   4   5   6      315.99      289.88     15.74 o 
   5   5   6      542.06      516.47     16.25 o 
 -10   6   6      211.08      177.91     15.23 o 
  -9   6   6      789.30      762.55     37.45 o 
  -8   6   6       62.64       69.35     13.80 o 
  -7   6   6     2505.62     2513.36     23.81 o 
  -6   6   6      122.51      158.50     18.31 o 
  -5   6   6      972.44     1014.85     18.44 o 
  -4   6   6     3769.31     3838.07     71.39 o 
  -3   6   6     1666.41     1672.30     44.03 o 
  -2   6   6     4038.44     4137.72     46.30 o 
  -1   6   6      291.34      322.88     16.17 o 
   0   6   6        5.90        4.01     18.62 o 
   1   6   6     2859.54     2782.84     79.37 o 
   2   6   6      756.39      760.10     16.76 o 
   3   6   6      645.94      642.81     17.34 o 
   4   6   6      174.45      151.24     12.55 o 
 -10   7   6       64.23       73.40     12.98 o 
  -9   7   6      527.04      504.50     16.34 o 
  -8   7   6      293.97      291.26     15.04 o 
  -7   7   6      187.35      187.59     14.57 o 
  -6   7   6     2520.18     2547.61     25.63 o 
  -5   7   6      475.04      498.30     15.35 o 
  -4   7   6      810.49      816.37     20.05 o 
  -3   7   6     1071.46     1172.60     26.53 o 
  -2   7   6      322.84      341.24     19.82 o 
  -1   7   6     2819.30     2891.25     75.23 o 
   0   7   6      333.05      354.70     31.83 o 
   1   7   6       43.86       57.96     11.68 o 
   2   7   6      507.94      490.21     14.50 o 
   3   7   6      146.06      140.92     14.98 o 
  -9   8   6      299.47      290.65     16.60 o 
  -8   8   6      803.73      780.40     24.05 o 
  -7   8   6      293.16      299.52     16.83 o 
  -6   8   6       45.65       61.60     14.70 o 
  -5   8   6     1485.12     1459.55     71.39 o 
  -4   8   6     1329.10     1343.54     21.00 o 
  -3   8   6     1037.49     1091.87     20.30 o 
  -2   8   6      701.61      742.74     23.47 o 
  -1   8   6       36.02       27.31     19.31 o 
   0   8   6      688.56      652.68     18.08 o 
   1   8   6      519.55      472.08     21.04 o 
  -8   9   6      297.62      274.38     14.15 o 
  -7   9   6      540.19      518.96     24.09 o 
  -6   9   6      804.69      744.79     56.54 o 
  -5   9   6       40.51       47.86     23.01 o 
  -4   9   6      280.52      247.17     19.83 o 
  -3   9   6      680.51      667.57     21.19 o 
  -2   9   6      582.86      614.84     32.28 o 
  -1   9   6      476.24      473.88     17.72 o 
  -7  10   6       59.35       57.63     16.59 o 
  -6  10   6      232.11      212.68     42.52 o 
  -5  10   6      516.07      469.58     17.46 o 
  -4  10   6      183.44      187.08     16.56 o 
  -3  10   6      130.01      118.86     25.66 o 
  -1   1   7      288.73      329.82     12.43 o 
   0   1   7       30.02       37.20     10.00 o 
   1   1   7       49.67       34.63     10.27 o 
  -3   2   7      430.97      452.13     15.36 o 
  -2   2   7     1207.07     1291.77     20.90 o 
  -1   2   7       87.96       80.30     12.58 o 
   0   2   7       54.97       53.57     11.70 o 
   1   2   7      141.83      149.65     10.90 o 
   2   2   7      132.11      138.40     10.74 o 
  -5   3   7       50.87       43.07     14.88 o 
  -4   3   7      280.29      257.27     15.09 o 
  -3   3   7       44.05       51.31     16.59 o 
  -2   3   7      359.24      360.01     20.76 o 
  -1   3   7      126.83      130.01     13.93 o 
   0   3   7      402.50      410.15     13.68 o 
   1   3   7       87.33       86.41     12.81 o 
   2   3   7      167.64      164.27     13.99 o 
   3   3   7      346.01      340.90     11.97 o 
  -7   4   7      155.23      182.53     15.32 o 
  -6   4   7      445.42      420.36     16.02 o 
  -5   4   7       77.67       76.50     15.15 o 
  -4   4   7      102.99      113.83     17.51 o 
  -3   4   7      256.81      228.38     18.99 o 
  -2   4   7      132.38      127.37     12.23 o 
  -1   4   7       97.67      112.22     14.58 o 
   0   4   7      697.14      711.33     23.67 o 
   1   4   7      862.02      848.14     15.37 o 
   2   4   7       82.32       95.47     13.04 o 
   3   4   7      372.87      394.87     14.71 o 
   4   4   7      269.65      244.58     12.73 o 
  -9   5   7       47.30       43.25     11.62 o 
  -8   5   7      126.29      124.29     13.29 o 
  -7   5   7      131.11      134.29     11.92 o 
  -6   5   7      650.99      652.06     16.19 o 
  -5   5   7       35.14       38.84     14.76 o 
  -4   5   7      136.14      145.09     16.94 o 
  -3   5   7       28.90       27.40     13.01 o 
  -2   5   7       95.45       92.00     17.38 o 
  -1   5   7      953.15      943.17     17.99 o 
   0   5   7       55.72       51.55     13.29 o 
   1   5   7       37.58       29.69     13.10 o 
   2   5   7      437.02      431.18     13.72 o 
   3   5   7       35.61       56.75     14.72 o 
   4   5   7      299.35      294.62     14.70 o 
   5   5   7       79.77       64.91     12.21 o 
 -10   6   7      244.48      222.84     16.35 o 
  -9   6   7       24.58       32.59     12.43 o 
  -8   6   7      293.33      310.45     15.17 o 
  -7   6   7      100.21      109.83     13.32 o 
  -6   6   7        5.40       -2.39     13.99 o 
  -5   6   7      611.62      632.31     19.63 o 
  -4   6   7      434.81      418.33     16.98 o 
  -3   6   7      359.25      374.55     15.90 o 
  -2   6   7      104.42      101.07     15.87 o 
  -1   6   7       34.11       65.14     17.82 o 
   0   6   7      432.68      514.85     23.73 o 
   1   6   7      205.12      189.63     12.49 o 
   2   6   7      137.49      147.35     13.56 o 
   3   6   7      106.58       99.93     14.10 o 
   4   6   7       13.04       31.37     13.03 o 
  -9   7   7      118.13      125.95     14.96 o 
  -8   7   7       76.22       99.93     13.65 o 
  -7   7   7      252.83      226.85     13.50 o 
  -6   7   7       76.39       86.91     13.98 o 
  -5   7   7      172.89      165.93     15.71 o 
  -4   7   7      128.05      121.35     14.21 o 
  -3   7   7      347.33      381.12     16.28 o 
  -2   7   7      522.11      558.90     16.69 o 
  -1   7   7      209.52      213.13     16.28 o 
   0   7   7       12.44       31.22     18.76 o 
   1   7   7      398.45      353.22     15.95 o 
   2   7   7      181.14      158.41     13.58 o 
  -9   8   7      162.21      160.75     15.61 o 
  -8   8   7        4.77        8.29     17.05 o 
  -7   8   7       61.55       68.36     13.59 o 
  -6   8   7      263.69      261.88     18.16 o 
  -5   8   7      155.34      155.48     17.36 o 
  -4   8   7      223.68      253.89     18.13 o 
  -3   8   7       59.79       84.69     16.12 o 
  -2   8   7      109.01      128.10     23.47 o 
  -1   8   7      369.08      359.57     18.04 o 
   0   8   7      230.58      236.77     20.66 o 
   1   8   7        4.47       29.60     15.55 o 
  -8   9   7      152.38      140.27     13.24 o 
  -7   9   7      166.38      164.35     15.32 o 
  -6   9   7       40.53       56.70     18.75 o 
  -5   9   7       31.98       41.91     16.40 o 
  -4   9   7      282.56      298.42     20.13 o 
  -3   9   7       76.29      108.47     42.40 o 
  -2   9   7      206.47      234.33     25.40 o 
  -1   9   7        5.21       14.78     16.71 o 
  -6  10   7      260.15      253.26     25.15 o 
  -5  10   7       73.75       96.02     14.27 o 
  -4  10   7       17.37        7.63     15.52 o 
  -1   1   8      924.53      831.14     15.46 o 
   0   1   8     7379.29     7117.69     80.93 o 
   1   1   8      576.18      578.76     14.49 o 
  -3   2   8     2603.39     2682.07     21.59 o 
  -2   2   8     7542.56     7269.75     66.25 o 
  -1   2   8      619.02      616.67     16.02 o 
   0   2   8      364.82      362.62     15.40 o 
   1   2   8     6978.73     7003.23     64.19 o 
   2   2   8     1762.17     1729.70     23.74 o 
  -5   3   8     2041.74     2004.97     27.11 o 
  -4   3   8     2602.89     2579.79     26.03 o 
  -3   3   8      396.77      451.99     20.74 o 
  -2   3   8     2463.33     2504.07     35.83 o 
  -1   3   8     6639.82     6767.01     86.25 o 
   0   3   8     2135.33     2116.20     47.41 o 
   1   3   8     1425.78     1415.43     18.26 o 
   2   3   8      663.58      695.16     17.05 o 
   3   3   8     2120.63     2133.05     28.14 o 
  -7   4   8     1652.34     1637.26     38.13 o 
  -6   4   8      601.72      621.18     16.30 o 
  -5   4   8      433.80      482.13     18.60 o 
  -4   4   8     1751.23     1808.30     33.90 o 
  -3   4   8     2580.48     2560.50     39.77 o 
  -2   4   8     1666.47     1659.73     25.07 o 
  -1   4   8     1517.61     1546.38     25.15 o 
   0   4   8     1158.82     1102.06     19.62 o 
   1   4   8     2292.83     2269.82     24.87 o 
   2   4   8     1048.22     1037.15     17.69 o 
   3   4   8      175.31      174.27     12.43 o 
   4   4   8     1071.58     1030.86     27.76 o 
  -9   5   8      351.88      347.65     14.50 o 
  -8   5   8      175.81      171.75     15.28 o 
  -7   5   8      180.81      178.63     12.47 o 
  -6   5   8     2997.44     3009.61     27.77 o 
  -5   5   8      873.19      835.85     19.00 o 
  -4   5   8      535.38      542.44     21.35 o 
  -3   5   8     2305.13     2298.78     40.63 o 
  -2   5   8      625.97      664.88     38.03 o 
  -1   5   8     2353.75     2361.65     29.14 o 
   0   5   8     1161.32     1137.92     24.91 o 
   1   5   8      240.48      249.28     16.04 o 
   2   5   8     1571.92     1538.31     23.10 o 
   3   5   8      285.68      299.23     14.44 o 
   4   5   8      242.72      222.93     13.53 o 
  -9   6   8      401.47      406.21     15.97 o 
  -8   6   8      926.16      945.83     16.54 o 
  -7   6   8       80.84       84.22     15.28 o 
  -6   6   8        2.35        3.26     12.98 o 
  -5   6   8     3160.86     3209.63     49.05 o 
  -4   6   8      547.55      544.36     17.67 o 
  -3   6   8     2141.64     2242.75     54.92 o 
  -2   6   8     1002.90      995.32     18.64 o 
  -1   6   8      199.88      194.55     16.66 o 
   0   6   8     2814.06     2763.09     48.61 o 
   1   6   8       53.12       68.38     15.01 o 
   2   6   8      196.16      155.85     11.95 o 
   3   6   8      679.62      686.37     16.73 o 
  -9   7   8      142.86      191.29     17.84 o 
  -8   7   8       19.74       18.73     14.89 o 
  -7   7   8     1905.17     1937.46     31.31 o 
  -6   7   8       48.73       44.91     14.50 o 
  -5   7   8      156.03      163.75     17.76 o 
  -4   7   8     1546.67     1583.64     58.73 o 
  -3   7   8      107.28      147.76     15.39 o 
  -2   7   8     1550.93     1529.10     25.78 o 
  -1   7   8       77.36       97.06     14.60 o 
   0   7   8      133.08      120.76     15.73 o 
   1   7   8     1186.95     1137.20     20.73 o 
   2   7   8       16.17       57.80     18.64 o 
  -8   8   8       17.43       28.96     13.78 o 
  -7   8   8       48.39       34.69     19.72 o 
  -6   8   8      850.24      893.51     43.43 o 
  -5   8   8      147.40      142.80     16.07 o 
  -4   8   8     1123.02     1158.52     24.17 o 
  -3   8   8      346.47      358.05     17.93 o 
  -2   8   8      198.35      240.24     16.36 o 
  -1   8   8     1192.99     1148.59     24.90 o 
   0   8   8        2.59       14.73     16.57 o 
  -7   9   8      133.87      166.03     26.70 o 
  -6   9   8      447.41      409.13     16.64 o 
  -5   9   8      327.66      289.90     18.11 o 
  -4   9   8      243.67      271.52     15.97 o 
  -3   9   8      616.93      624.51     26.49 o 
  -2   9   8       33.64       35.57     16.12 o 
   0   0   9     3132.64     3142.70     52.04 o 
  -1   1   9      132.65      149.97     12.98 o 
   0   1   9       68.67       63.92     12.46 o 
   1   1   9     3326.11     3395.30     47.92 o 
  -3   2   9      641.33      664.94     15.21 o 
  -2   2   9      194.50      211.05     12.67 o 
  -1   2   9     3074.64     3172.42     42.48 o 
   0   2   9     1058.59     1091.81     36.36 o 
   1   2   9      343.87      362.90     12.18 o 
   2   2   9     1041.61     1059.86     17.38 o 
  -5   3   9      952.15     1003.82     26.51 o 
  -4   3   9      890.31      880.33     18.91 o 
  -3   3   9     1450.47     1475.26     39.97 o 
  -2   3   9      579.10      582.84     14.72 o 
  -1   3   9      291.19      305.16     14.73 o 
   0   3   9     1453.93     1456.76     23.97 o 
   1   3   9      652.79      639.41     15.27 o 
   2   3   9      428.73      441.18     11.65 o 
   3   3   9       58.20       69.57     14.76 o 
  -7   4   9      413.93      410.67     16.18 o 
  -6   4   9      925.48      919.28     15.92 o 
  -5   4   9      253.66      259.15     17.52 o 
  -4   4   9     1945.22     1799.99     45.88 o 
  -3   4   9      704.59      690.16     21.87 o 
  -2   4   9     1076.53     1054.47     35.07 o 
  -1   4   9      710.26      700.38     17.12 o 
   0   4   9      116.67      105.95     16.44 o 
   1   4   9      955.73      944.23     24.11 o 
   2   4   9      928.83      975.55     17.34 o 
   3   4   9      596.14      603.37     17.91 o 
   4   4   9       60.55       73.01     14.62 o 
  -9   5   9       54.07       58.59     15.49 o 
  -8   5   9      544.56      529.35     14.44 o 
  -7   5   9       83.60       69.53     12.97 o 
  -6   5   9      188.19      188.68     16.15 o 
  -5   5   9      795.79      762.25     20.47 o 
  -4   5   9      225.14      226.41     20.01 o 
  -3   5   9      978.35     1002.00     28.47 o 
  -2   5   9      466.24      476.82     16.90 o 
  -1   5   9      940.50     1002.40     21.82 o 
   0   5   9     1268.12     1262.20     33.65 o 
   1   5   9       28.62       25.74     11.04 o 
   2   5   9      110.78      137.66     13.24 o 
   3   5   9      378.70      364.49     16.73 o 
   4   5   9      523.92      462.95     16.61 o 
  -9   6   9       84.48       79.51     14.28 o 
  -8   6   9      119.13      139.94     14.54 o 
  -7   6   9      756.04      720.69     17.35 o 
  -6   6   9        7.63       23.58     13.67 o 
  -5   6   9      247.98      216.04     16.86 o 
  -4   6   9      969.74      927.21     19.94 o 
  -3   6   9       16.20       38.44     15.97 o 
  -2   6   9     1002.78      967.52     33.35 o 
  -1   6   9       14.26       34.65     15.37 o 
   0   6   9      276.59      261.94     13.40 o 
   1   6   9      679.07      651.02     19.11 o 
   2   6   9      100.54       83.16     14.35 o 
   3   6   9      131.53      151.40     15.43 o 
  -9   7   9      302.04      308.47     20.55 o 
  -8   7   9      308.62      287.17     16.56 o 
  -7   7   9      185.76      181.08     13.83 o 
  -6   7   9      729.47      683.30     19.29 o 
  -5   7   9       62.93       83.84     17.26 o 
  -4   7   9      439.88      422.47     16.91 o 
  -3   7   9      595.56      552.69     20.67 o 
  -2   7   9       86.33      110.49     16.43 o 
  -1   7   9      701.79      694.63     28.50 o 
   0   7   9       10.93       29.38     18.02 o 
   1   7   9       44.84       65.79     16.58 o 
   2   7   9      246.26      273.15     36.23 o 
  -8   8   9      285.23      282.62     16.72 o 
  -7   8   9      303.55      281.31     16.90 o 
  -6   8   9      126.75      138.35     15.90 o 
  -5   8   9      524.41      536.85     20.59 o 
  -4   8   9       19.49       42.44     12.98 o 
  -3   8   9      343.91      359.23     15.33 o 
  -2   8   9      122.19      143.53     22.45 o 
  -1   8   9       50.20       55.49     15.26 o 
   0   8   9      405.18      375.13     16.83 o 
  -7   9   9      276.20      250.21     37.79 o 
  -6   9   9      107.00       85.23     14.08 o 
  -5   9   9       47.03       31.97     14.42 o 
  -4   9   9      548.64      516.20     31.10 o 
  -3   9   9       89.35      113.68     15.33 o 
  -2   9   9      223.09      217.76     18.81 o 
  -1   1  10     5016.08     5150.73     95.75 o 
   0   1  10        9.20        6.10     12.93 o 
   1   1  10      715.88      728.20     28.69 o 
  -3   2  10      880.98      880.00     16.95 o 
  -2   2  10      259.88      315.12     14.13 o 
  -1   2  10      735.66      753.95     14.30 o 
   0   2  10      923.65      945.20     15.71 o 
   1   2  10      481.54      474.69     15.56 o 
   2   2  10     1088.42     1055.80     16.74 o 
  -5   3  10      405.32      392.48     14.52 o 
  -4   3  10      128.51      121.26     15.19 o 
  -3   3  10     1469.50     1513.77     21.35 o 
  -2   3  10     1021.06     1023.30     19.07 o 
  -1   3  10      477.87      472.93     15.36 o 
   0   3  10     1098.68     1122.24     18.73 o 
   1   3  10      554.08      536.73     15.23 o 
   2   3  10      949.34      998.90     18.77 o 
   3   3  10      674.19      660.94     22.62 o 
  -7   4  10       96.94       99.09     16.62 o 
  -6   4  10      364.99      374.89     13.72 o 
  -5   4  10     1786.08     1787.51     41.99 o 
  -4   4  10      896.32      975.71     27.94 o 
  -3   4  10      149.16      143.44     28.44 o 
  -2   4  10     1032.33     1025.84     23.17 o 
  -1   4  10      551.54      520.50     25.12 o 
   0   4  10     2074.90     2003.93     50.19 o 
   1   4  10      469.74      490.57     17.95 o 
   2   4  10      151.78      143.94     13.22 o 
   3   4  10      468.89      513.32     29.07 o 
   4   4  10       96.19       86.60     13.67 o 
  -9   5  10      235.84      213.71     15.09 o 
  -8   5  10      435.94      412.95     13.28 o 
  -7   5  10      431.21      472.85     16.23 o 
  -6   5  10      143.39      161.52     18.08 o 
  -5   5  10      419.13      407.30     17.57 o 
  -4   5  10     1678.14     1704.68     32.03 o 
  -3   5  10      414.42      412.10     16.10 o 
  -2   5  10      952.56      969.96     29.44 o 
  -1   5  10      427.09      436.18     17.37 o 
   0   5  10      144.93      122.00     14.54 o 
   1   5  10      823.43      853.75     27.63 o 
   2   5  10      223.58      251.72     15.77 o 
   3   5  10      427.67      405.14     14.17 o 
   4   5  10      191.21      211.54     17.05 o 
  -8   6  10      173.35      190.09     13.91 o 
  -7   6  10      330.26      314.85     18.71 o 
  -6   6  10      572.72      590.90     18.49 o 
  -5   6  10      205.38      191.06     14.91 o 
  -4   6  10      370.78      365.75     17.11 o 
  -3   6  10      684.82      691.21     17.12 o 
  -2   6  10      154.11      187.65     14.29 o 
  -1   6  10      830.18      828.60     18.48 o 
   0   6  10       79.50      108.12     16.34 o 
   1   6  10      257.28      245.40     17.88 o 
   2   6  10      367.60      363.15     22.05 o 
  -8   7  10      245.63      268.37     15.86 o 
  -7   7  10      176.21      158.01     17.37 o 
  -6   7  10      349.43      334.72     18.12 o 
  -5   7  10      414.12      429.29     20.59 o 
  -4   7  10      129.98      125.96     15.53 o 
  -3   7  10      494.22      498.37     16.36 o 
  -2   7  10      173.62      175.50     18.80 o 
  -1   7  10      254.43      254.79     15.41 o 
   0   7  10      163.66      150.10     17.71 o 
   1   7  10        6.06        7.08     16.13 o 
  -7   8  10      263.97      317.93     18.49 o 
  -6   8  10      213.88      217.27     17.70 o 
  -5   8  10      416.23      406.98     18.06 o 
  -4   8  10      117.94      133.57     15.56 o 
  -3   8  10      419.06      417.38     31.40 o 
  -2   8  10      393.82      420.34     16.69 o 
  -1   8  10       15.51       17.03     16.61 o 
  -5   9  10      233.75      217.84     21.60 o 
  -4   9  10      200.04      195.47     20.23 o 
  -1   1  11      342.42      381.44     21.22 o 
   0   1  11    12248.48    13057.71    180.15 o 
   1   1  11     1266.88     1295.62     31.29 o 
  -3   2  11     3099.09     3200.12     35.15 o 
  -2   2  11     8292.36     8608.12    113.82 o 
  -1   2  11     1277.74     1281.41     22.23 o 
   0   2  11     1413.14     1422.56     25.03 o 
   1   2  11     4920.48     5085.26     85.78 o 
   2   2  11     2624.07     2741.89     36.63 o 
  -5   3  11     3627.24     3578.92     72.43 o 
  -4   3  11     2088.17     2116.29     39.28 o 
  -3   3  11      509.63      548.69     14.81 o 
  -2   3  11     3264.54     3287.50     74.20 o 
  -1   3  11     5035.87     4989.98    112.76 o 
   0   3  11     4569.32     4782.67     86.09 o 
   1   3  11     1196.95     1185.61     21.25 o 
   2   3  11     1238.98     1210.67     19.66 o 
   3   3  11     1558.09     1549.90     23.06 o 
  -7   4  11     1260.96     1215.41     18.07 o 
  -6   4  11      368.09      360.41     16.20 o 
  -5   4  11      621.97      618.00     17.08 o 
  -4   4  11     5909.91     5920.24    104.09 o 
  -3   4  11     2091.70     2068.52     59.72 o 
  -2   4  11     2754.99     2738.50     90.33 o 
  -1   4  11     1146.60     1165.20     31.11 o 
   0   4  11      989.89     1016.65     30.13 o 
   1   4  11     4413.26     4419.56    101.49 o 
   2   4  11      755.54      731.84     15.77 o 
   3   4  11      846.88      796.62     21.15 o 
   4   4  11      489.94      460.78     16.74 o 
  -8   5  11      567.61      544.49     15.11 o 
  -7   5  11      534.85      541.65     16.79 o 
  -6   5  11     3108.99     2935.69     40.39 o 
  -5   5  11      216.67      220.67     20.17 o 
  -4   5  11      530.45      522.38     24.06 o 
  -3   5  11     3519.08     3549.31     87.71 o 
  -2   5  11     1283.14     1243.54     27.25 o 
  -1   5  11     4385.53     4339.59    117.21 o 
   0   5  11      145.25      156.32     15.22 o 
   1   5  11       24.63       24.41     14.49 o 
   2   5  11     2247.79     2196.82     52.68 o 
   3   5  11      212.75      239.50     19.35 o 
  -8   6  11     1157.35     1117.87     19.87 o 
  -7   6  11       80.60       82.80     13.05 o 
  -6   6  11        1.28       27.09     18.68 o 
  -5   6  11     3005.89     3061.11     47.89 o 
  -4   6  11      401.62      381.96     18.84 o 
  -3   6  11     1511.75     1456.89     30.88 o 
  -2   6  11      739.43      756.88     26.83 o 
  -1   6  11       43.97       82.21     18.06 o 
   0   6  11     2876.12     2947.37     39.09 o 
   1   6  11      118.04      119.71     19.62 o 
   2   6  11      249.27      243.85     17.76 o 
  -7   7  11     1466.44     1403.87     58.72 o 
  -6   7  11       95.42      112.50     17.95 o 
  -5   7  11      538.28      489.72     18.82 o 
  -4   7  11     1307.75     1264.99     50.59 o 
  -3   7  11      879.04      851.70     18.35 o 
  -2   7  11     2228.51     2158.72     88.35 o 
  -1   7  11      106.67      127.86     13.60 o 
   0   7  11       48.59       41.19     17.04 o 
  -6   8  11     1214.47     1150.07     68.26 o 
  -5   8  11      588.45      552.78     28.77 o 
  -4   8  11      480.99      465.45     37.11 o 
  -3   8  11      186.13      197.12     26.02 o 
  -2   8  11      268.24      243.81     17.52 o 
   0   0  12     5176.81     5425.89     64.65 o 
  -1   1  12      321.10      351.54     17.31 o 
   0   1  12       48.58       49.53     15.62 o 
   1   1  12     1589.50     1743.32     46.61 o 
  -3   2  12      954.29      990.82     17.36 o 
  -2   2  12      657.62      701.68     15.28 o 
  -1   2  12     1654.82     1812.17     32.19 o 
   0   2  12      262.11      296.66     17.76 o 
   1   2  12      117.77      155.39     18.54 o 
   2   2  12      612.18      595.82     14.33 o 
  -5   3  12      536.62      545.47     17.01 o 
  -4   3  12      834.43      803.45     17.67 o 
  -3   3  12      409.90      433.33     15.47 o 
  -2   3  12      977.71     1032.97     21.39 o 
  -1   3  12      130.72      159.93     11.47 o 
   0   3  12      857.89      904.32     21.19 o 
   1   3  12     1738.73     1743.27     22.77 o 
   2   3  12      335.13      329.01     14.78 o 
   3   3  12      159.33      139.88     13.97 o 
  -7   4  12      171.72      154.53     15.39 o 
  -6   4  12      629.08      604.58     16.94 o 
  -5   4  12       56.58       68.64     15.27 o 
  -4   4  12      183.39      179.83     17.60 o 
  -3   4  12      893.72      875.32     30.66 o 
  -2   4  12      626.23      626.22     23.63 o 
  -1   4  12     1607.73     1587.82     71.58 o 
   0   4  12       13.75        7.18     13.34 o 
   1   4  12      120.43      133.78     14.65 o 
   2   4  12      631.46      635.07     22.46 o 
   3   4  12      278.45      286.09     18.63 o 
   4   4  12      238.21      218.92     15.28 o 
  -7   5  12      214.00      187.89     13.79 o 
  -6   5  12      192.65      182.49     14.38 o 
  -5   5  12     1371.85     1326.34     49.85 o 
  -4   5  12       64.17       79.51     16.75 o 
  -3   5  12      529.63      548.73     29.07 o 
  -2   5  12      340.13      348.66     17.74 o 
  -1   5  12      120.67      110.55     13.22 o 
   0   5  12     1019.41     1024.64     42.21 o 
   1   5  12      289.83      297.61     15.42 o 
   2   5  12      138.53      122.80     16.40 o 
  -7   6  12      292.04      252.49     16.62 o 
  -6   6  12      205.96      181.26     25.34 o 
  -5   6  12      165.43      167.69     19.49 o 
  -4   6  12      630.36      575.49     19.59 o 
  -3   6  12      169.38      182.03     17.34 o 
  -2   6  12      604.63      604.25     17.04 o 
  -1   6  12      311.37      294.43     16.02 o 
   0   6  12       16.38       17.54     13.28 o 
   1   6  12      307.79      272.10     18.00 o 
  -7   7  12        2.04       34.37     27.94 o 
  -6   7  12      305.26      280.79     20.37 o 
  -5   7  12      220.88      229.82     25.49 o 
  -4   7  12      156.15      176.30     16.90 o 
  -3   7  12      283.88      309.91     17.88 o 
  -2   7  12      165.65      157.75     14.78 o 
  -1   7  12      303.44      281.83     18.06 o 
  -4   8  12      251.70      276.58     21.63 o 
  -1   1  13      962.79      957.09     19.48 o 
   0   1  13       78.84       82.18     15.70 o 
   1   1  13      366.57      368.58     19.16 o 
  -3   2  13     1235.58     1249.88     30.51 o 
  -2   2  13        0.68       -6.82     13.70 o 
  -1   2  13      290.29      287.46     14.49 o 
   0   2  13     1943.86     1957.79     39.72 o 
   1   2  13      135.92      144.26     15.39 o 
   2   2  13      444.93      462.98     22.92 o 
  -5   3  13      322.30      306.24     15.64 o 
  -4   3  13       76.99       86.31     13.06 o 
  -3   3  13      426.47      437.39     15.63 o 
  -2   3  13     1124.46     1118.31     16.40 o 
  -1   3  13      122.69      133.12     13.41 o 
   0   3  13      455.49      452.73     15.39 o 
   1   3  13      283.85      291.25     18.97 o 
   2   3  13      492.72      485.77     23.24 o 
   3   3  13      394.05      386.68     23.23 o 
  -7   4  13       92.31       87.89     16.01 o 
  -6   4  13      125.91      106.76     14.67 o 
  -5   4  13      435.04      429.44     17.17 o 
  -4   4  13      531.64      501.91     17.10 o 
  -3   4  13       76.13      109.44     15.34 o 
  -2   4  13      513.60      579.73     19.65 o 
  -1   4  13      263.13      274.67     14.93 o 
   0   4  13      299.60      320.75     13.97 o 
   1   4  13      603.04      577.18     16.67 o 
   2   4  13       18.72       19.30     19.32 o 
   3   4  13      471.78      445.62     17.29 o 
  -7   5  13      465.08      430.52     17.75 o 
  -6   5  13      298.55      300.14     17.53 o 
  -5   5  13        0.50        4.50     16.12 o 
  -4   5  13      560.57      583.24     54.86 o 
  -3   5  13      323.75      335.65     23.65 o 
  -2   5  13      467.87      487.94     35.41 o 
  -1   5  13      614.85      583.29     17.72 o 
   0   5  13       64.93       40.28     15.45 o 
   1   5  13      417.79      406.24     15.17 o 
   2   5  13      184.19      171.57     19.72 o 
  -6   6  13      641.37      630.06     27.20 o 
  -5   6  13      264.25      231.19     17.85 o 
  -4   6  13      134.86      132.48     16.80 o 
  -3   6  13      379.26      393.69     18.96 o 
  -2   6  13        7.54       36.09     13.15 o 
  -1   6  13      423.52      412.69     19.66 o 
   0   6  13      192.03      174.36     13.86 o 
  -5   7  13      466.71      463.73     21.71 o 
  -4   7  13       63.97       50.22     17.08 o 
  -3   7  13      473.47      491.99     19.58 o 
  -2   7  13      209.85      206.59     13.57 o 
  -1   1  14      165.56      189.40     18.10 o 
   0   1  14     3530.54     3748.78     35.85 o 
   1   1  14      429.04      448.75     18.85 o 
  -3   2  14      683.02      728.64     21.09 o 
  -2   2  14     2905.84     3009.06     43.56 o 
  -1   2  14      361.33      392.83     19.24 o 
   0   2  14      276.93      286.82     20.12 o 
   1   2  14     1869.86     1951.42     33.22 o 
   2   2  14      696.07      713.48     17.58 o 
  -5   3  14      995.58      959.57     30.39 o 
  -4   3  14     1085.79     1083.95     18.17 o 
  -3   3  14      576.70      588.61     16.75 o 
  -2   3  14      601.87      617.91     17.52 o 
  -1   3  14     1884.24     1984.39     34.45 o 
   0   3  14      845.99      895.01     20.65 o 
   1   3  14      513.32      541.61     21.22 o 
   2   3  14      311.16      313.13     16.83 o 
   3   3  14      753.88      686.92     29.16 o 
  -6   4  14      146.90      142.55     14.67 o 
  -5   4  14      319.42      303.88     17.42 o 
  -4   4  14     1131.44     1080.35     17.71 o 
  -3   4  14     1028.69      960.63     22.35 o 
  -2   4  14      663.20      628.12     14.43 o 
  -1   4  14      525.77      524.96     13.99 o 
   0   4  14     1052.91     1026.74     19.20 o 
   1   4  14     1128.14     1107.29     26.56 o 
   2   4  14      262.39      252.43     20.70 o 
  -6   5  14     1012.79      919.85     26.09 o 
  -5   5  14      188.62      169.59     16.45 o 
  -4   5  14      362.73      339.60     16.88 o 
  -3   5  14      977.60      976.58     30.91 o 
  -2   5  14      298.07      305.21     16.94 o 
  -1   5  14     1210.41     1161.44     28.67 o 
   0   5  14       91.22       80.55     13.25 o 
   1   5  14      143.29      142.47     14.97 o 
  -5   6  14     1043.95      946.66     43.85 o 
  -4   6  14      126.05      161.62     34.67 o 
  -3   6  14      763.33      696.30     18.57 o 
  -2   6  14      308.02      307.85     19.97 o 
  -1   6  14      132.07      114.08     12.57 o 
   0   0  15      207.35      206.36     38.38 o 
  -1   1  15        6.90       22.77     15.72 o 
   0   1  15       44.09       43.33     16.43 o 
   1   1  15       63.40       91.44     17.50 o 
  -3   2  15       20.54       30.40     15.92 o 
  -2   2  15        1.58      -10.46     15.85 o 
  -1   2  15       50.44       72.18     15.94 o 
   0   2  15       82.92      116.46     16.93 o 
   1   2  15       55.85       49.01     16.56 o 
   2   2  15       15.15        7.73     17.64 o 
  -5   3  15      146.58      147.24     18.73 o 
  -4   3  15       23.85       40.86     14.69 o 
  -3   3  15       13.23       27.86     15.62 o 
  -2   3  15       26.22       18.35     15.34 o 
  -1   3  15       51.77       49.32     14.31 o 
   0   3  15       96.06      104.28     16.15 o 
   1   3  15       60.85       87.74     16.45 o 
   2   3  15       87.60       79.10     18.62 o 
  -5   4  15       11.56        3.08     16.54 o 
  -4   4  15      260.03      260.75     17.98 o 
  -3   4  15       10.41        4.28     14.70 o 
  -2   4  15        5.99       18.63     12.36 o 
  -1   4  15      110.21      116.27     13.66 o 
   0   4  15       42.14       47.97     14.96 o 
   1   4  15       35.81       43.41     15.86 o 
  -4   5  15       15.47       29.64     13.89 o 
  -3   5  15      146.46      133.48     13.63 o 
  -2   5  15       70.06       59.27     13.65 o 
  -1   5  15       33.01       42.68     14.32 o 
  -1   1  16     3341.21     3494.23    119.97 o 
   0   1  16       56.60       53.17     17.93 o 
   1   1  16      399.76      389.77     18.81 o 
  -3   2  16     1418.14     1370.07     23.87 o 
  -2   2  16      147.93      153.23     20.00 o 
  -1   2  16      452.33      450.57     18.82 o 
   0   2  16     1829.40     1833.27     46.43 o 
   1   2  16      787.16      703.04     23.57 o 
   2   2  16     1007.17     1002.06     47.15 o 
  -4   3  16      130.79      145.01     23.08 o 
  -3   3  16     1416.05     1392.71     24.58 o 
  -2   3  16     1471.80     1464.80     25.66 o 
  -1   3  16      830.68      860.22     36.92 o 
   0   3  16      478.38      501.43     28.51 o 
   1   3  16      535.36      559.20     26.76 o 
  -3   4  16      114.19       90.77     17.20 o 
  -2   4  16      991.74      977.12     42.78 o 
  -1   4  16      536.32      491.30     26.54 o 
  -1   1  17      165.95      186.53     17.13 o 
   0   1  17     3047.09     3103.87     70.94 o 
   1   1  17      307.55      347.72     22.61 o 
  -2   2  17     1535.69     1545.75     32.26 o 
  -1   2  17      351.95      357.34     29.58 o 
   0   2  17      195.45      210.78     19.45 o 
                                                 
